# Supplementary material for: Association of a Serum Uric Acid-Related Dietary Pattern with Metabolic Syndrome Among Guangzhou Children Aged 9–17 Years: A Cross-Sectional Study
Source: Nutrients. 2025 Aug 13;17(16):2618. doi: 10.3390/nu17162618 (PMC12389420; doi:10.3390/nu17162618)
Supplement: Supplementary file 1 [file nutrients-17-02618-s001.zip]

Archive with 1 entries (1 files):
- nutrients-3775925-supplementary.pdf
